# Supplementary material for: A systematic bioinformatics approach for large-scale identification and characterization of host-pathogen shared sequences
Source: BMC Genomics. 2021 Sep 28;22(Suppl 3):700. doi: 10.1186/s12864-021-07657-4 (PMC8477458; doi:10.1186/s12864-021-07657-4)
Supplement: Supplementary file 2 — Additional file 2: Supplementary Table 1. A catalogue of Flaviviridae-Human share-ome nonapeptide sequences. [file 12864_2021_7657_MOESM2_ESM.xlsx]

## Sheet: Sheet1
Supplementary Table 1: A catalogue of Flaviviridae-human share-ome nonapeptide sequences. The number of non-redundant viral and human protein sequences that contained each of the share-ome nonamers are indicated
S/No.	Share-ome Nonamer	Number of Viral Protein Sequence	Number of Human Protein Sequence
1	PVPPPRKKR	4268	13
2	PPVPPPRKK	4236	13
3	PLLLLLLAL	3589	1
4	SSTSGITGD	2789	13
5	GLGGAVLGV	1568	3
6	LLLCLLLLS	761	9
7	WLPVLLGSF	492	1
8	GIVGLLLTT	461	7
9	SAIQKAQEE	411	15
10	LGGAGLTGG	299	7
11	TSRSASLRA	221	1
12	TPTPPPRRR	219	20
13	SGRVLGHPG	198	10
14	ALGGAGLTG	189	7
15	LIDGISLGL	174	50
16	PRLLLLGLL	159	1
17	LLLLGLLLL	157	20
18	RQPGALTQG	147	1
19	AFLAAVLGW	136	5
20	GQRQVGVGY	128	15
21	TGGSVARAT	125	12
22	LLLGLLLLT	124	2
23	PLALLVLLL	116	9
24	KQPPVPPPR	109	13
25	PLLLLLLVL	97	11
26	LLLLLLVLP	97	4
27	LLTTLPRSS	95	1
28	LKKLVLGWA	93	1
29	IPGEGHTLQ	90	1
30	AAPPVPPPR	87	6
31	APTPPPRRR	69	3
32	EDSSSSGVD	67	1
33	LLTALPRSS	64	2
34	AVIEHLERL	56	1
35	PRLLLLSLL	54	2
36	SLFSLLSSS	54	1
37	RLLLLSLLL	53	2
38	LLLLSLLLL	52	8
39	VAASKVKAN	50	4
40	GELPPAAAA	50	1
41	LLLLLLTLP	49	1
42	PQRPPRRDP	49	1
43	SLGRPKKKN	48	1
44	GLKITYFAL	47	6
45	ITYFALMDG	47	6
46	KITYFALMD	47	6
47	LKITYFALM	47	6
48	TEWAGCQRV	47	6
49	TYFALMDGK	47	6
50	YFALMDGKV	47	6
51	ALMDGKVYD	46	6
52	DITEWAGCQ	46	6
53	FALMDGKVY	46	6
54	ITEWAGCQR	46	6
55	KSARYCAEC	46	6
56	RLHPAEEGD	46	6
57	DREPKSARY	46	5
58	PKSARYCAE	46	5
59	REPKSARYC	46	5
60	IKLVLRALR	46	1
61	AEEGDFWAE	45	6
62	DGKVYDITE	45	6
63	EEGDFWAES	45	6
64	EGDFWAESS	45	6
65	EWAGCQRVG	45	6
66	GDFWAESSM	45	6
67	GKVYDITEW	45	6
68	KVYDITEWA	45	6
69	LMDGKVYDI	45	6
70	MDGKVYDIT	45	6
71	SRCQGKHRR	45	6
72	VYDITEWAG	45	6
73	WAGCQRVGI	45	6
74	YDITEWAGC	45	6
75	EPKSARYCA	45	5
76	AESSMLGLK	44	6
77	AGCQRVGIS	44	6
78	ARYCAECNR	44	6
79	CNRLHPAEE	44	6
80	CQGKHRRFE	44	6
81	CQRVGISPD	44	6
82	CSRCQGKHR	44	6
83	ECNRLHPAE	44	6
84	ESSMLGLKI	44	6
85	GCQRVGISP	44	6
86	HPAEEGDFW	44	6
87	LGLKITYFA	44	6
88	LHPAEEGDF	44	6
89	MCSRCQGKH	44	6
90	MLGLKITYF	44	6
91	NRLHPAEEG	44	6
92	PAEEGDFWA	44	6
93	QRVGISPDT	44	6
94	RCQGKHRRF	44	6
95	RYCAECNRL	44	6
96	SARYCAECN	44	6
97	SMLGLKITY	44	6
98	SSMLGLKIT	44	6
99	WAESSMLGL	44	6
100	YCAECNRLH	44	6
101	AECNRLHPA	43	6
102	CAECNRLHP	43	6
103	ISPDTHRVP	43	6
104	RVGISPDTH	43	6
105	VGISPDTHR	43	6
106	DFWAESSML	42	6
107	FWAESSMLG	42	6
108	GISPDTHRV	42	6
109	EMDREPKSA	42	5
110	MDREPKSAR	42	5
111	GKHRRFEMD	41	6
112	KHRRFEMDR	41	6
113	QGKHRRFEM	41	6
114	HRRFEMDRE	40	6
115	FEMDREPKS	40	5
116	RFEMDREPK	40	5
117	RRFEMDREP	40	5
118	AVLLALLVL	38	2
119	IDKNEEKRT	36	1
120	SASLTSPLS	35	20
121	LWPLLLLLL	35	15
122	VPPPPGEES	35	9
123	AVLLLFLVV	34	6
124	QWESARAAV	33	1
125	IENVKAKIQ	32	110
126	DTIENVKAK	32	109
127	PSDTIENVK	32	109
128	SDTIENVKA	32	108
129	TIENVKAKI	32	108
130	KEGIPPDQQ	32	103
131	PPDQQRLIF	32	103
132	GIPPDQQRL	32	102
133	IPPDQQRLI	32	102
134	DQQRLIFAG	32	101
135	PDQQRLIFA	32	101
136	EGIPPDQQR	32	100
137	QQRLIFAGK	32	95
138	LIFAGKQLE	32	94
139	QRLIFAGKQ	32	94
140	RLIFAGKQL	32	94
141	LSDYNIQKE	32	89
142	TLHLVLRLR	32	86
143	LHLVLRLRG	32	84
144	ESTLHLVLR	32	83
145	SDYNIQKES	32	83
146	STLHLVLRL	32	83
147	DYNIQKEST	32	81
148	YNIQKESTL	32	80
149	NIQKESTLH	32	79
150	IQKESTLHL	32	76
151	KESTLHLVL	32	76
152	QKESTLHLV	32	76
153	VLLLFLVVE	32	1
154	LEDGRTLSD	31	114
155	DGRTLSDYN	31	112
156	EDGRTLSDY	31	112
157	GRTLSDYNI	31	111
158	ENVKAKIQD	31	110
159	EPSDTIENV	31	110
160	NVKAKIQDK	31	109
161	KAKIQDKEG	31	108
162	QLEDGRTLS	31	108
163	VKAKIQDKE	31	106
164	AKIQDKEGI	31	105
165	IQDKEGIPP	31	105
166	KIQDKEGIP	31	105
167	DKEGIPPDQ	31	104
168	QDKEGIPPD	31	104
169	KQLEDGRTL	31	100
170	RTLSDYNIQ	31	99
171	AGKQLEDGR	31	96
172	FAGKQLEDG	31	94
173	IFAGKQLED	31	94
174	TLSDYNIQK	31	93
175	TLTGKTITL	31	85
176	KTLTGKTIT	31	84
177	LTGKTITLE	31	84
178	VKTLTGKTI	31	83
179	HLVLRLRGG	31	81
180	LPPPQPPPV	31	2
181	PLPPPQPPP	31	2
182	PPPQPPPVP	31	2
183	GKQLEDGRT	30	98
184	FVKTLTGKT	30	85
185	AAASFASFL	30	15
186	LVLRLRGGG	30	2
187	GGAAARSAH	29	1
188	MMCSRCQGK	28	6
189	LLLLLLSLP	27	17
190	PLLLLLLSL	27	7
191	TMMCSRCQG	27	6
192	LTLISLILL	25	9
193	ALDLGCGRG	25	7
194	TLISLILLV	24	7
195	LLLLLSLPP	24	6
196	LLLLSLPPR	24	6
197	GTGSDVGSY	24	1
198	RGRVGRTSG	24	1
199	EEPTTLPSG	23	34
200	ALVFLDKRI	23	9
201	LVFLDKRIV	23	9
202	LVLLLVAGA	23	9
203	LLLSLPPRA	23	6
204	VAGGLLSPA	23	5
205	PSAASSSAS	22	4
206	NTMMCSRCQ	21	6
207	LLLLLPLLA	20	61
208	PLLLLLPLL	20	41
209	LLLLPLLAA	20	19
210	RTSSSRAVV	20	12
211	GSDSESCSS	20	9
212	MNTMMCSRC	20	6
213	ASLFAVGPS	20	1
214	SRSPPVPPP	20	1
215	EVEPSDTIE	19	111
216	LEVEPSDTI	19	111
217	VEPSDTIEN	19	111
218	TLEVEPSDT	19	106
219	ITLEVEPSD	19	105
220	TITLEVEPS	19	98
221	SSEASSSAS	19	8
222	IPLLLLLPL	19	1
223	PTLPRAGAL	19	1
224	KTITLEVEP	18	92
225	GKTITLEVE	18	90
226	QIFVKTLTG	18	89
227	MQIFVKTLT	18	86
228	LLLLLLLLP	18	85
229	TGKTITLEV	18	84
230	LLAAGVDAD	18	10
231	AMNTMMCSR	18	6
232	EAMNTMMCS	18	6
233	SETGSMSSM	18	6
234	LLLTVGVGV	18	1
235	SSPSLASSS	18	1
236	WLLPPRGSR	18	1
237	GGGGSGGGG	17	248
238	IFVKTLTGK	17	85
239	LIHPATSLE	17	7
240	VIAGGILAA	17	3
241	GPGSPCPSP	17	2
242	GMQIFVKTL	16	26
243	GGMQIFVKT	16	24
244	RGGMQIFVK	16	24
245	TGSGKTTLL	16	14
246	FSTFLLALF	16	5
247	IAGGILAAL	16	3
248	GSSGSSGVD	16	2
249	VEPQPPPQG	16	2
250	RGRWVPGAA	16	1
251	PLLLLLLLL	15	161
252	LRGGMQIFV	15	24
253	RLRGGMQIF	15	24
254	QTRSRSRSR	15	22
255	WPLLLLLLL	15	22
256	HGAGSRSLA	15	12
257	ATPDAPPAD	15	6
258	GRQRATPDA	15	6
259	QRATPDAPP	15	6
260	RATPDAPPA	15	6
261	RQRATPDAP	15	6
262	LGLLLLFVG	15	4
263	LRLRGGMQI	14	24
264	LVLRLRGGM	14	24
265	VLRLRGGMQ	14	24
266	DAPPADLQD	14	6
267	DTHRVPYHI	14	6
268	PDAPPADLQ	14	6
269	PDTHRVPYH	14	6
270	SPDTHRVPY	14	6
271	TPDAPPADL	14	6
272	AFVAVLLGL	14	2
273	LAFVAVLLG	14	2
274	SRSRSRRRR	13	32
275	APPADLQDF	13	6
276	KAKALGATD	13	6
277	GALASAAAA	13	4
278	CPSDECGAG	13	2
279	DECGAGVFM	13	2
280	ECGAGVFMA	13	2
281	ECPSDECGA	13	2
282	ISRLRRECP	13	2
283	KISRLRREC	13	2
284	LRRECPSDE	13	2
285	PSDECGAGV	13	2
286	RECPSDECG	13	2
287	RLRRECPSD	13	2
288	RRECPSDEC	13	2
289	SDECGAGVF	13	2
290	SRLRRECPS	13	2
291	ASAAAATLW	13	1
292	DILTGYGAG	13	1
293	EPAPSTCPP	13	1
294	VKAAIKKRL	13	1
295	RSRSRSRRR	12	39
296	RLEHHHHHH	12	33
297	TRSRSRSRR	12	22
298	LLLSLLLLL	12	11
299	KPTPIPPPR	12	6
300	PRLEHHHHH	12	3
301	AGVFMASHF	12	2
302	CGAGVFMAS	12	2
303	ENGKISRLR	12	2
304	GAGVFMASH	12	2
305	GKISRLRRE	12	2
306	NGKISRLRR	12	2
307	LMAFTSAVT	11	7
308	ADLQDFLSR	11	6
309	DLQDFLSRI	11	6
310	LQDFLSRIF	11	6
311	PADLQDFLS	11	6
312	PPADLQDFL	11	6
313	PYHISFGSR	11	6
314	THRVPYHIS	11	6
315	TLALAGALA	11	6
316	GTTFTSGGS	11	2
317	SSSHHHHHH	11	2
318	GSSSHHHHH	11	1
319	HHHHHHSSG	10	973
320	DFLSRIFQV	10	6
321	HRVPYHISF	10	6
322	QDFLSRIFQ	10	6
323	RVPYHISFG	10	6
324	VPYHISFGS	10	6
325	GLLKGQGPM	10	4
326	IDPAKGGRK	10	3
327	FCLLLLVAG	10	1
328	GPCTPPPAP	10	1
329	SMTGGQQMG	9	59
330	ASMTGGQQM	9	58
331	STVSSGAST	9	10
332	ATGGAAGRS	9	9
333	INFHGKKLK	9	4
334	NFHGKKLKL	9	4
335	VPPVPKPRT	9	3
336	LVGLALLTL	9	2
337	VEKARDESK	9	2
338	WGVLASLAY	9	1
339	GGGSGGGGS	8	130
340	GGSGGGGSG	8	125
341	LAPIPAASQ	8	45
342	VPESPRRMM	8	16
343	ALLLLAAAG	8	7
344	FLSRIFQVP	8	6
345	QALLLLAAA	8	4
346	SGSHHHHHH	8	4
347	LGPLLVLQA	8	1
348	STGFITALF	8	1
349	VHGLTTLFS	8	1
350	GGSGGGSGG	7	95
351	WSHPQFEKG	7	36
352	SHPQFEKGG	7	21
353	LGGGGSGGG	7	15
354	PAAAAALIF	7	9
355	LSRIFQVPP	7	6
356	SRIFQVPPG	7	6
357	TSGVTSLFS	7	5
358	GPLLVLQAG	7	1
359	HTARGLASL	7	1
360	IKRLIEQEV	7	1
361	LMAAVGERA	7	1
362	PRRHQTVQI	7	1
363	RTTASLTSL	7	1
364	RVYQLVRYY	7	1
365	VGGVLTSVG	7	1
366	GSSHHHHHH	6	611
367	SSHHHHHHS	6	585
368	MGSSHHHHH	6	536
369	SHHHHHHSS	6	510
370	HHHHHSSGL	6	482
371	HHHHSSGLV	6	460
372	HHHSSGLVP	6	459
373	RGSHHHHHH	6	147
374	MASMTGGQQ	6	55
375	NRRRKTAGV	6	15
376	YTPSPAPNY	6	15
377	STSGITGDI	6	13
378	MKEELQLDH	6	11
379	ASATAGIAS	6	7
380	AAALAELAR	6	6
381	PPQSPPAPP	6	6
382	AGGGGSGGG	6	2
383	TLGGGGSGG	6	2
384	ARATSSLAN	6	1
385	GCPLPPSQP	6	1
386	LFPSRQGPG	6	1
387	PYTPSPAPN	6	1
388	SSGLVPRGS	5	460
389	HHSSGLVPR	5	458
390	HSSGLVPRG	5	457
391	SGLVPRGSH	5	334
392	GLVPRGSHM	5	312
393	GGGSGGGSG	5	112
394	GSGGGSGGG	5	74
395	DYDIPTTEN	5	62
396	YDIPTTENL	5	62
397	SGGGSGGGS	5	59
398	HHHHHHDYD	5	58
399	HHHHDYDIP	5	56
400	HHHHHDYDI	5	56
401	HHHDYDIPT	5	54
402	HDYDIPTTE	5	53
403	HHDYDIPTT	5	53
404	SYYHHHHHH	5	50
405	MSYYHHHHH	5	46
406	SWSHPQFEK	5	43
407	YHHHHHHDY	5	40
408	YYHHHHHHD	5	39
409	KGGGSGGGS	5	21
410	EKGGGSGGG	5	20
411	FEKGGGSGG	5	20
412	GSWSHPQFE	5	20
413	HPQFEKGGG	5	20
414	PQFEKGGGS	5	20
415	QFEKGGGSG	5	20
416	GGGSGGGSW	5	18
417	GGGSWSHPQ	5	18
418	GGSGGGSWS	5	18
419	GGSWSHPQF	5	18
420	GSGGGSWSH	5	18
421	SGGGSWSHP	5	18
422	LVPRGSHMG	5	16
423	GWSHPQFEK	5	13
424	AGWSHPQFE	5	12
425	DDDDKAGWS	5	12
426	DDDKAGWSH	5	12
427	DDKAGWSHP	5	12
428	DKAGWSHPQ	5	12
429	GLSSLLSPG	5	12
430	KAGWSHPQF	5	12
431	LSSLTVTTL	5	12
432	LLVVALLGA	5	9
433	LVVALLGAA	5	9
434	ESLETLMLI	5	8
435	EDDDDKAGW	5	7
436	GSGGGGSGA	5	7
437	GFGSSSTSG	5	6
438	LASLLSPGS	5	5
439	MASHHHHHH	5	3
440	GGRRRRRGR	5	2
441	GGSAARGAR	5	1
442	LLGLALAWL	5	1
443	PSLSRSTRG	5	1
444	RPLLLLLLA	5	1
445	SLSRSTRGS	5	1
446	DLGTENLYF	4	290
447	GTENLYFQS	4	290
448	LGTENLYFQ	4	290
449	VDLGTENLY	4	289
450	GVDLGTENL	4	288
451	SGVDLGTEN	4	287
452	HHSSGVDLG	4	285
453	HSSGVDLGT	4	285
454	SSGVDLGTE	4	285
455	MRGSHHHHH	4	92
456	TTENLYFQG	4	73
457	PTTENLYFQ	4	72
458	IPTTENLYF	4	71
459	DIPTTENLY	4	64
460	LEPGKNSRA	4	56
461	TENLYFQGA	4	48
462	ENLYFQGAM	4	42
463	GDGGGGGGG	4	37
464	TENLYFQSN	4	31
465	HHHENLYFQ	4	30
466	HHHHENLYF	4	30
467	HHHHHENLY	4	30
468	HHHHHHENL	4	30
469	PVPPASSTP	4	28
470	ENLYFQSNA	4	26
471	HHENLYFQG	4	24
472	GLAGVTLGL	4	17
473	PGGGARGSG	4	15
474	NLYFQGAMD	4	10
475	LLLLLSLPQ	4	8
476	NLYFQSNAD	4	6
477	RIFQVPPGQ	4	6
478	HHHHHHHEN	4	5
479	SLFSASFLR	4	5
480	LYFQGAMDP	4	4
481	LLLGLLLLA	4	3
482	RPVVLPPPP	4	3
483	VIYQDYKRP	4	3
484	LLVLLLLAG	4	2
485	SERLSSSRS	4	2
486	ASHHHHHHS	4	1
487	GGAAARSTL	4	1
488	LTLEKNSWL	4	1
489	PPPPGPRGG	4	1
490	PRPCGTISA	4	1
491	RGSSSHHHH	4	1
492	SQPAASSDS	4	1
493	VKKLIDSLI	4	1
494	HHHHHSSGV	3	288
495	HHHHSSGVD	3	286
496	HHHSSGVDL	3	285
497	RSRSRSRSR	3	99
498	SLLLLLLLL	3	48
499	KLEHHHHHH	3	41
500	SSEPVREDS	3	25
501	AAAAGAAAA	3	19
502	GGGSGGGGA	3	16
503	TPSPAPNYN	3	15
504	LTVSGVYPL	3	12
505	GSAGHTTLG	3	11
506	DYKDDDDKA	3	9
507	PAGFTCDTQ	3	9
508	MGFLPKLLL	3	8
509	MSSEPAPSV	3	7
510	ARLLSPGAR	3	6
511	ATASSEPAP	3	6
512	FGSSSTSGF	3	6
513	IFQVPPGQM	3	6
514	RVARRALSP	3	6
515	VPLVITVAA	3	6
516	AQGWGPISL	3	5
517	EMPPLEGEE	3	5
518	GNFFAAPQP	3	5
519	GPLLLLLLA	3	5
520	IPVETIETT	3	5
521	LAVLLLLAG	3	5
522	NGNFFAAPQ	3	5
523	PPLLLLLAL	3	5
524	IGPLGPTGL	3	4
525	LLLVLPPRA	3	4
526	RLASCRPPT	3	4
527	KAAKAGLLA	3	3
528	LESQRPPAG	3	3
529	LLLLVLLLP	3	3
530	SGGSAAQST	3	2
531	TGEGSVQQL	3	2
532	VPRGSHMGS	3	2
533	AAAVAGAHG	3	1
534	APQPGPGAT	3	1
535	ARDLEMAGI	3	1
536	ASPRAGPGP	3	1
537	FLLLALPPR	3	1
538	GGAAARGAG	3	1
539	GGLVGFFSP	3	1
540	GHLLLLGPA	3	1
541	GTAARGVSG	3	1
542	GTLLLSLLL	3	1
543	GVTGDGTTT	3	1
544	KWILKKIKY	3	1
545	LGRPGRSAL	3	1
546	LLSALSLGE	3	1
547	LPSPPGSRG	3	1
548	PGPTPSGCP	3	1
549	PPPPPTPAL	3	1
550	PPPPQAPVP	3	1
551	PPRPCGTIS	3	1
552	QSAARSAGA	3	1
553	SRAPPSPGG	3	1
554	STSDASSVS	3	1
555	TPLPAPSYK	3	1
556	VISSSGGRA	3	1
557	GSHHHHHHG	2	108
558	GGGSGGGGG	2	107
559	GGSGGGGGG	2	104
560	ALEHHHHHH	2	85
561	AALEHHHHH	2	58
562	AAALEHHHH	2	54
563	RRRSRSRSR	2	51
564	KKLSSSLKV	2	46
565	PPQPQPQPP	2	42
566	VSSVARSTI	2	37
567	AWSHPQFEK	2	36
568	SAWSHPQFE	2	33
569	ARLLALEEA	2	28
570	EKDEDGFLY	2	28
571	FEPERKKSA	2	23
572	LALLVFLLP	2	20
573	DTSTVPQDA	2	18
574	ETAKRRSAR	2	18
575	PQPQPQPPP	2	16
576	GDYKDDDDK	2	15
577	GSAWSHPQF	2	15
578	APLLLLGLL	2	14
579	LLLSLLLLA	2	14
580	QPPVPPPRK	2	13
581	DRVPVIVEK	2	12
582	GGGGNVTLT	2	12
583	GTKPQRASL	2	12
584	KYPDRVPVI	2	12
585	PDRVPVIVE	2	12
586	SAPTGSGKT	2	12
587	SGGSIARGA	2	12
588	YPDRVPVIV	2	12
589	AHHHHHHSS	2	11
590	INALKRQYS	2	11
591	LSTVAAVVL	2	11
592	SAGHTTLGI	2	11
593	TAGQSTSET	2	11
594	DKRKYLVPS	2	10
595	KRKYLVPSD	2	10
596	LVTVNGNPV	2	10
597	GFSNLFTPG	2	9
598	NDLGITAVA	2	9
599	NSSVPAKTI	2	9
600	RLLLCLLLL	2	9
601	AWLWLLLSL	2	8
602	CPAWLWLLL	2	8
603	ECPAWLWLL	2	8
604	GLLLLLVGV	2	8
605	GSAPSSAAS	2	8
606	LWLLLSLLS	2	8
607	PAWLWLLLS	2	8
608	SAPSSAASG	2	8
609	VALGISAVA	2	8
610	WLLLSLLSL	2	8
611	WLWLLLSLL	2	8
612	DRLPSALTA	2	7
613	GVHECPAWL	2	7
614	HECPAWLWL	2	7
615	LLLSLLSLP	2	7
616	LLSLLSLPL	2	7
617	LLSLPLGLP	2	7
618	LPLGLPVLG	2	7
619	LSLLSLPLG	2	7
620	LSLPLGLPV	2	7
621	MGVHECPAW	2	7
622	SLLSLPLGL	2	7
623	SLPLGLPVL	2	7
624	VHECPAWLW	2	7
625	FILSSILRI	2	6
626	LKIPPEEMK	2	6
627	LRAEAARRR	2	6
628	LYFQSNADT	2	6
629	PSGYVAGIF	2	6
630	RAEAARRRL	2	6
631	TPASGSAAS	2	6
632	AQPPPPPGP	2	5
633	DLLTRLLQA	2	5
634	ELAGKLQSL	2	5
635	GPSVPQPAP	2	5
636	HENLYFQGM	2	5
637	KLIDALIEN	2	5
638	LLTRLLQAL	2	5
639	QDLLTRLLQ	2	5
640	QTTGGSAAS	2	5
641	SSAWSHPQF	2	5
642	VLLPVLLSI	2	5
643	AAGQLLSPE	2	4
644	ALLLLFLAG	2	4
645	ASSSLVSSS	2	4
646	DELAGKLQS	2	4
647	ENLYFQGMS	2	4
648	GASSSLVSS	2	4
649	GRLVCKEDY	2	4
650	GSGGGSGGS	2	4
651	LLLLFLAGV	2	4
652	LLLLLLVPV	2	4
653	LLLLLVLPP	2	4
654	LLLLVLPPR	2	4
655	LVDQLIRDL	2	4
656	PALLLLAAA	2	4
657	QVSRAAAAR	2	4
658	SETSSVSSM	2	4
659	SRSRSRSRK	2	4
660	TSETSSVSS	2	4
661	VAALGLTAV	2	4
662	YKDDDDKAA	2	4
663	ALASAIKEM	2	3
664	FTQRVITGT	2	3
665	AAAGLAGLL	2	2
666	ASSSLASSS	2	2
667	CAASWLRDV	2	2
668	DTLGGGGSG	2	2
669	GGGSGGSAW	2	2
670	GGSAWSHPQ	2	2
671	GGSGGSAWS	2	2
672	GSGGSAWSH	2	2
673	HLLLFLLLL	2	2
674	LAASSSLRP	2	2
675	LLAASSSLR	2	2
676	RTITLEVEP	2	2
677	SGGGSGGSA	2	2
678	SGGSAWSHP	2	2
679	STSSRSAST	2	2
680	TRIVGGSAA	2	2
681	VAASCGGGV	2	2
682	VEIHASHPY	2	2
683	AARGALGLT	2	1
684	AASLRLLGA	2	1
685	AEAAGRRSA	2	1
686	AIKAAGLRG	2	1
687	ALDASRRPS	2	1
688	AMDPEFMST	2	1
689	APCPSQRKE	2	1
690	APLGGLAAA	2	1
691	ASASASVTL	2	1
692	ASRRPSPPL	2	1
693	CPSQRKENS	2	1
694	DASRRPSPP	2	1
695	DSGTATSPP	2	1
696	DSLSIGRGQ	2	1
697	EKGGSGGGS	2	1
698	ENSPRGSRR	2	1
699	EPDSLSIGR	2	1
700	EPRRFPRHG	2	1
701	FEKGGSGGG	2	1
702	FPRHGPLSR	2	1
703	GAGILALLG	2	1
704	GAMDPEFMS	2	1
705	GGPARAARG	2	1
706	GKLEHHHHH	2	1
707	GLLLLIGLL	2	1
708	GLTALLSPG	2	1
709	GQRRPSPVP	2	1
710	GRGQRRPSP	2	1
711	GRVTALDAS	2	1
712	GSEPDSLSI	2	1
713	GSSAWSHPQ	2	1
714	GVVGSGVRG	2	1
715	HGLSASSLH	2	1
716	HPQFEKGGS	2	1
717	IGRGQRRPS	2	1
718	IGRVTALDA	2	1
719	IRGSEPDSL	2	1
720	KASQTLTSF	2	1
721	KDDDDKAAA	2	1
722	KENSPRGSR	2	1
723	KGGSGGGSG	2	1
724	KTRRFVPAL	2	1
725	KVLVRLLRA	2	1
726	LDASRRPSP	2	1
727	LGDYKDDDD	2	1
728	LLTSLRPPK	2	1
729	LRIRGSEPD	2	1
730	LSIGRGQRR	2	1
731	LSPLGSLPS	2	1
732	LTALLSPGA	2	1
733	LTSLRPPKG	2	1
734	LVLLASLVL	2	1
735	MAAPRPRRR	2	1
736	NPRRHQTVQ	2	1
737	NSPRGSRRL	2	1
738	PAGAQSLEP	2	1
739	PCPSQRKEN	2	1
740	PDSLSIGRG	2	1
741	PEPRRFPRH	2	1
742	PGPRSRSRR	2	1
743	PLRIRGSEP	2	1
744	PPEPRRFPR	2	1
745	PPLRIRGSE	2	1
746	PPPPRPPPP	2	1
747	PQFEKGGSG	2	1
748	PRHGPLSRG	2	1
749	PRRFPRHGP	2	1
750	PSPPLRIRG	2	1
751	PSQRKENSP	2	1
752	QARDSPAPL	2	1
753	QFEKGGSGG	2	1
754	QRKENSPRG	2	1
755	QRRPSPVPS	2	1
756	RAPCPSQRK	2	1
757	RFPRHGPLS	2	1
758	RGQRRPSPV	2	1
759	RGSEPDSLS	2	1
760	RHGPLSRGE	2	1
761	RHSVLGLEV	2	1
762	RIRGSEPDS	2	1
763	RKENSPRGS	2	1
764	RPSPPLRIR	2	1
765	RPSPVPSER	2	1
766	RRFPRHGPL	2	1
767	RRPSPPLRI	2	1
768	RRPSPVPSE	2	1
769	RVTALDASR	2	1
770	SEPDSLSIG	2	1
771	SIGRGQRRP	2	1
772	SLSGGSVTR	2	1
773	SLSIGRGQR	2	1
774	SPPLRIRGS	2	1
775	SPRGSRRLL	2	1
776	SQQKIQLIH	2	1
777	SQRKENSPR	2	1
778	SRRPSPPLR	2	1
779	SRSPSLSVS	2	1
780	SSGWAELAR	2	1
781	SSLFSSGSS	2	1
782	SSLLLSTTQ	2	1
783	SSLLRRGPR	2	1
784	TALDASRRP	2	1
785	TGLSAGETG	2	1
786	VIMHTPGCM	2	1
787	VLGDYKDDD	2	1
788	VLLASLVLL	2	1
789	VLQAFGLKG	2	1
790	VTALDASRR	2	1
791	GGGGGGGGG	1	461
792	MHHHHHHSS	1	390
793	HHHHHHHHH	1	280
794	HHHHHSSGR	1	140
795	PPPPPPPPG	1	121
796	SRSRSRSRS	1	118
797	GRGRGRGRG	1	116
798	RGRGRGRGR	1	107
799	SHHHHHHGS	1	80
800	LLLLLLLPP	1	75
801	PPPPPPPGP	1	70
802	PPPPPPPPT	1	69
803	GHHHHHHHH	1	68
804	RGRGRGRGG	1	57
805	MTGGQQMGR	1	56
806	FLLLFLLLR	1	54
807	SLEHHHHHH	1	54
808	MLLLGLLLL	1	53
809	SHHHHHHHH	1	48
810	HPPPPPPPP	1	46
811	GLEHHHHHH	1	43
812	GGQQMGRGS	1	42
813	HHHHHHHHG	1	41
814	TGGQQMGRG	1	40
815	LLLGLLLLL	1	37
816	STYTTGGSL	1	35
817	YAEVKRVGD	1	35
818	AAAGAVVGG	1	34
819	FRGRGRGRG	1	32
820	LDKTKFLVP	1	31
821	RPPPPPPPP	1	29
822	LPVLDKTKF	1	28
823	MDYKDDDDK	1	28
824	PVLDKTKFL	1	28
825	QLPVLDKTK	1	28
826	TRVRAEPTP	1	28
827	VLDKTKFLV	1	28
828	DKTKFLVPD	1	27
829	EGSLNLLGL	1	27
830	EKQLPVLDK	1	27
831	ERYKGEKQL	1	27
832	FLVPDHVNM	1	27
833	GEKQLPVLD	1	27
834	KFLVPDHVN	1	27
835	KGEKQLPVL	1	27
836	KQLPVLDKT	1	27
837	KTKFLVPDH	1	27
838	LRLLALLLL	1	27
839	QLEHHHHHH	1	27
840	RYKGEKQLP	1	27
841	STSSSTTPS	1	27
842	TKFLVPDHV	1	27
843	YKGEKQLPV	1	27
844	HSMVSVSTP	1	26
845	IERYKGEKQ	1	26
846	IIERYKGEK	1	26
847	IPVIIERYK	1	26
848	KIPVIIERY	1	26
849	LVPDHVNMS	1	26
850	PDHVNMSEL	1	26
851	PVIIERYKG	1	26
852	RRSRSRSRS	1	26
853	RSRSRSRSK	1	26
854	VIIERYKGE	1	26
855	VPDHVNMSE	1	26
856	SMVSVSTPI	1	25
857	GRGSHHHHH	1	24
858	IIRRRLQLN	1	24
859	KIIRRRLQL	1	24
860	AGQDGSVVQ	1	23
861	DEDTIDVFQ	1	23
862	DHLKERSQE	1	23
863	EDEDTIDVF	1	23
864	EDTIDVFQQ	1	23
865	GQDGSVVQF	1	23
866	HINLKVAGQ	1	23
867	INLKVAGQD	1	23
868	KVAGQDGSV	1	23
869	LAAALEHHH	1	23
870	LKVAGQDGS	1	23
871	MEDEDTIDV	1	23
872	NLKVAGQDG	1	23
873	SVSLNQGAK	1	23
874	VAGQDGSVV	1	23
875	EMEDEDTID	1	22
876	HHHHHHGMA	1	22
877	LEMEDEDTI	1	22
878	QLEMEDEDT	1	22
879	AQLEMEDED	1	21
880	DGQPINETD	1	21
881	DGSVVQFKI	1	21
882	FDGQPINET	1	21
883	FRFDGQPIN	1	21
884	GGSAGSTVA	1	21
885	GLSMRQIRF	1	21
886	GQPINETDT	1	21
887	GSVVQFKIK	1	21
888	INETDTPAQ	1	21
889	IRFRFDGQP	1	21
890	LSKLMKAYC	1	21
891	LSMRQIRFR	1	21
892	MRQIRFRFD	1	21
893	PAQLEMEDE	1	21
894	PINETDTPA	1	21
895	PLSKLMKAY	1	21
896	QDGSVVQFK	1	21
897	QIRFRFDGQ	1	21
898	QPINETDTP	1	21
899	RFDGQPINE	1	21
900	RFRFDGQPI	1	21
901	RQIRFRFDG	1	21
902	SKLMKAYCE	1	21
903	SMRQIRFRF	1	21
904	SVVQFKIKR	1	21
905	TPLSKLMKA	1	21
906	DHINLKVAG	1	20
907	DTIDVFQQQ	1	20
908	EHFTKLRPK	1	20
909	FTKLRPKRN	1	20
910	HFTKLRPKR	1	20
911	KLRPKRNKK	1	20
912	KRNKKQQPT	1	20
913	LEHFTKLRP	1	20
914	LMKAYCERQ	1	20
915	LRPKRNKKQ	1	20
916	NDHINLKVA	1	20
917	NETDTPAQL	1	20
918	NKKQQPTQA	1	20
919	PKRNKKQQP	1	20
920	RNKKQQPTQ	1	20
921	RPKRNKKQQ	1	20
922	SHHHHHHGM	1	20
923	TIDVFQQQT	1	20
924	TKLRPKRNK	1	20
925	DTPAQLEME	1	19
926	ERQGLSMRQ	1	19
927	ETDTPAQLE	1	19
928	HHHHHGMAS	1	19
929	HTPLSKLMK	1	19
930	IKRHTPLSK	1	19
931	KLAAALEHH	1	19
932	KLMKAYCER	1	19
933	KRHTPLSKL	1	19
934	KTFKQRRTF	1	19
935	LLLLGLLLP	1	19
936	QGLSMRQIR	1	19
937	RHTPLSKLM	1	19
938	RQGLSMRQI	1	19
939	RRRRSRSRS	1	19
940	TDTPAQLEM	1	19
941	TFKQRRTFE	1	19
942	TPAQLEMED	1	19
943	VQFKIKRHT	1	19
944	VVQFKIKRH	1	19
945	AADGGYAFK	1	18
946	AAFNKGETA	1	18
947	AASGRQTVD	1	18
948	AASPNKELA	1	18
949	AATGDGPDI	1	18
950	AATMENAQK	1	18
951	AEAAFNKGE	1	18
952	AEVGKKFEK	1	18
953	AFFLLVNGH	1	18
954	AFNKGETAM	1	18
955	AFQDKLYPF	1	18
956	AGAKAGLTF	1	18
957	AGLTFLVDL	1	18
958	AHDRFGGYA	1	18
959	AKAGLTFLV	1	18
960	AKDPRIAAT	1	18
961	AKEFLENYL	1	18
962	AKGKSALMF	1	18
963	ALDKELKAK	1	18
964	ALMFNLQEP	1	18
965	ALSLIYNKD	1	18
966	AMTINGPWA	1	18
967	ANQAFFLLV	1	18
968	AQKGEIMPN	1	18
969	AQSGLLAEI	1	18
970	ASPNKELAK	1	18
971	ATGDGPDII	1	18
972	ATMENAQKG	1	18
973	AVEALSLIY	1	18
974	AVINAASGR	1	18
975	AVNKDKPLG	1	18
976	AVRTAVINA	1	18
977	AYCERQGLS	1	18
978	AYPIAVEAL	1	18
979	CERQGLSMR	1	18
980	DEGLEAVNK	1	18
981	DGPDIIFWA	1	18
982	DHVNMSELI	1	18
983	DIIFWAHDR	1	18
984	DIKDVGVDN	1	18
985	DKELKAKGK	1	18
986	DKGYNGLAE	1	18
987	DKLEEKFPQ	1	18
988	DKLYPFTWD	1	18
989	DKPLGAVAL	1	18
990	DLIKNKHMN	1	18
991	DLLPNPPKT	1	18
992	DNAGAKAGL	1	18
993	DPRIAATME	1	18
994	DRFGGYAQS	1	18
995	DTGIKVTVE	1	18
996	DVFQQQTGG	1	18
997	DVGVDNAGA	1	18
998	DVRLIREQH	1	18
999	EAAFNKGET	1	18
1000	EALSLIYNK	1	18
1001	EAVNKDKPL	1	18
1002	EDVRLIREQ	1	18
1003	EEELAKDPR	1	18
1004	EEGKLVIWI	1	18
1005	EEIPALDKE	1	18
1006	EEKFPQVAA	1	18
1007	EELAKDPRI	1	18
1008	EFLENYLLT	1	18
1009	EGKLVIWIN	1	18
1010	EGLEAVNKD	1	18
1011	EHPDKLEEK	1	18
1012	EIMPNIPQM	1	18
1013	EIPALDKEL	1	18
1014	EKDTGIKVT	1	18
1015	EKFPQVAAT	1	18
1016	ELAKDPRIA	1	18
1017	ELAKEFLEN	1	18
1018	ELKAKGKSA	1	18
1019	ENAQKGEIM	1	18
1020	ENYLLTDEG	1	18
1021	EPYFTWPLI	1	18
1022	EQHPTKIPV	1	18
1023	EQRVEDVRL	1	18
1024	ETAMTINGP	1	18
1025	EVGKKFEKD	1	18
1026	EVYESEKDE	1	18
1027	FEKDTGIKV	1	18
1028	FEQRVEDVR	1	18
1029	FFLLVNGHS	1	18
1030	FGGYAQSGL	1	18
1031	FKGQPSKPF	1	18
1032	FKIKRHTPL	1	18
1033	FKQRRTFEQ	1	18
1034	FLENYLLTD	1	18
1035	FLLVNGHSM	1	18
1036	FLVDLIKNK	1	18
1037	FNKGETAMT	1	18
1038	FNLQEPYFT	1	18
1039	FPQVAATGD	1	18
1040	FQDKLYPFT	1	18
1041	FTWPLIAAD	1	18
1042	FVGVLSAGI	1	18
1043	FWAHDRFGG	1	18
1044	GAKAGLTFL	1	18
1045	GDGPDIIFW	1	18
1046	GDKGYNGLA	1	18
1047	GEIMPNIPQ	1	18
1048	GETAMTING	1	18
1049	GGYAQSGLL	1	18
1050	GHSMVSVST	1	18
1051	GIKVTVEHP	1	18
1052	GKKFEKDTG	1	18
1053	GKLIAYPIA	1	18
1054	GKLVIWING	1	18
1055	GKSALMFNL	1	18
1056	GKYDIKDVG	1	18
1057	GLAEVGKKF	1	18
1058	GLEAVNKDK	1	18
1059	GLTFLVDLI	1	18
1060	GPDIIFWAH	1	18
1061	GPWAWSNID	1	18
1062	GQPSKPFVG	1	18
1063	GVDNAGAKA	1	18
1064	GVEDDSRAL	1	18
1065	GVTVLPTFK	1	18
1066	GYAQSGLLA	1	18
1067	GYNGLAEVG	1	18
1068	HDRFGGYAQ	1	18
1069	HPDKLEEKF	1	18
1070	HPTKIPVII	1	18
1071	HVNMSELIK	1	18
1072	IAADGGYAF	1	18
1073	IAATMENAQ	1	18
1074	IAEAAFNKG	1	18
1075	IAVEALSLI	1	18
1076	IAYPIAVEA	1	18
1077	IDVFQQQTG	1	18
1078	IEEGKLVIW	1	18
1079	IFWAHDRFG	1	18
1080	IIFWAHDRF	1	18
1081	IKDVGVDNA	1	18
1082	IKNKHMNAD	1	18
1083	IKVTVEHPD	1	18
1084	IMPNIPQMS	1	18
1085	INAASGRQT	1	18
1086	INGDKGYNG	1	18
1087	INGPWAWSN	1	18
1088	IPALDKELK	1	18
1089	IREQHPTKI	1	18
1090	IWINGDKGY	1	18
1091	IYNKDLLPN	1	18
1092	KAGLTFLVD	1	18
1093	KAKGKSALM	1	18
1094	KATAAAAAA	1	18
1095	KAYCERQGL	1	18
1096	KDKPLGAVA	1	18
1097	KDLLPNPPK	1	18
1098	KDPRIAATM	1	18
1099	KDTGIKVTV	1	18
1100	KDVGVDNAG	1	18
1101	KEFLENYLL	1	18
1102	KELAKEFLE	1	18
1103	KELKAKGKS	1	18
1104	KFEKDTGIK	1	18
1105	KFPQVAATG	1	18
1106	KGEIMPNIP	1	18
1107	KGETAMTIN	1	18
1108	KGKSALMFN	1	18
1109	KGQPSKPFV	1	18
1110	KGYNGLAEV	1	18
1111	KIEEGKLVI	1	18
1112	KIKRHTPLS	1	18
1113	KKFEKDTGI	1	18
1114	KLEEKFPQV	1	18
1115	KLIAYPIAV	1	18
1116	KLVIWINGD	1	18
1117	KLYPFTWDA	1	18
1118	KNKHMNADT	1	18
1119	KPFVGVLSA	1	18
1120	KPLGAVALK	1	18
1121	KQRRTFEQR	1	18
1122	KSALMFNLQ	1	18
1123	KTWEEIPAL	1	18
1124	KVTVEHPDK	1	18
1125	KYDIKDVGV	1	18
1126	LAEVGKKFE	1	18
1127	LAKDPRIAA	1	18
1128	LAKEFLENY	1	18
1129	LDKELKAKG	1	18
1130	LEAVNKDKP	1	18
1131	LEEKFPQVA	1	18
1132	LENYLLTDE	1	18
1133	LIAADGGYA	1	18
1134	LIAYPIAVE	1	18
1135	LIKNKHMNA	1	18
1136	LIREQHPTK	1	18
1137	LIYNKDLLP	1	18
1138	LKAKGKSAL	1	18
1139	LLPNPPKTW	1	18
1140	LLTDEGLEA	1	18
1141	LLVNGHSMV	1	18
1142	LMFNLQEPY	1	18
1143	LNANQAFFL	1	18
1144	LPNPPKTWE	1	18
1145	LPTFKGQPS	1	18
1146	LQEPYFTWP	1	18
1147	LQLNANQAF	1	18
1148	LSLIYNKDL	1	18
1149	LTDEGLEAV	1	18
1150	LTFLVDLIK	1	18
1151	LVDLIKNKH	1	18
1152	LVIWINGDK	1	18
1153	LVNGHSMVS	1	18
1154	LYPFTWDAV	1	18
1155	MENAQKGEI	1	18
1156	MFNLQEPYF	1	18
1157	MKAYCERQG	1	18
1158	MPNIPQMSA	1	18
1159	MTINGPWAW	1	18
1160	NAASGRQTV	1	18
1161	NAGAKAGLT	1	18
1162	NANQAFFLL	1	18
1163	NAQKGEIMP	1	18
1164	NGDKGYNGL	1	18
1165	NGHSMVSVS	1	18
1166	NGKLIAYPI	1	18
1167	NGLAEVGKK	1	18
1168	NGPWAWSNI	1	18
1169	NIPQMSAFW	1	18
1170	NKDKPLGAV	1	18
1171	NKDLLPNPP	1	18
1172	NKELAKEFL	1	18
1173	NKGETAMTI	1	18
1174	NKHMNADTD	1	18
1175	NLQEPYFTW	1	18
1176	NMSELIKII	1	18
1177	NPPKTWEEI	1	18
1178	NQAFFLLVN	1	18
1179	NYLLTDEGL	1	18
1180	PALDKELKA	1	18
1181	PDIIFWAHD	1	18
1182	PDKLEEKFP	1	18
1183	PFVGVLSAG	1	18
1184	PIAVEALSL	1	18
1185	PKTWEEIPA	1	18
1186	PLGAVALKS	1	18
1187	PLIAADGGY	1	18
1188	PNIPQMSAF	1	18
1189	PNKELAKEF	1	18
1190	PNPPKTWEE	1	18
1191	PPKTWEEIP	1	18
1192	PQVAATGDG	1	18
1193	PRIAATMEN	1	18
1194	PSKPFVGVL	1	18
1195	PTFKGQPSK	1	18
1196	PTKIPVIIE	1	18
1197	PWAWSNIDT	1	18
1198	PYFTWPLIA	1	18
1199	QAFFLLVNG	1	18
1200	QDKLYPFTW	1	18
1201	QEPYFTWPL	1	18
1202	QFKIKRHTP	1	18
1203	QHPTKIPVI	1	18
1204	QKGEIMPNI	1	18
1205	QLNANQAFF	1	18
1206	QPSKPFVGV	1	18
1207	QRRTFEQRV	1	18
1208	QRVEDVRLI	1	18
1209	QSGLLAEIT	1	18
1210	QVAATGDGP	1	18
1211	REQHPTKIP	1	18
1212	RFGGYAQSG	1	18
1213	RIAATMENA	1	18
1214	RLIREQHPT	1	18
1215	RLQLNANQA	1	18
1216	RRLQLNANQ	1	18
1217	RRTFEQRVE	1	18
1218	RTAVINAAS	1	18
1219	RTFEQRVED	1	18
1220	RVEDVRLIR	1	18
1221	SALMFNLQE	1	18
1222	SEKDEDGFL	1	18
1223	SGLLAEITP	1	18
1224	SIAEAAFNK	1	18
1225	SKPFVGVLS	1	18
1226	SLFRSGSRQ	1	18
1227	SLIYNKDLL	1	18
1228	SPNKELAKE	1	18
1229	SRSRSRRRS	1	18
1230	TAMTINGPW	1	18
1231	TAVINAASG	1	18
1232	TDEGLEAVN	1	18
1233	TFEQRVEDV	1	18
1234	TFKGQPSKP	1	18
1235	TFLVDLIKN	1	18
1236	TGDGPDIIF	1	18
1237	TGIKVTVEH	1	18
1238	TINGPWAWS	1	18
1239	TKIPVIIER	1	18
1240	TMENAQKGE	1	18
1241	TVEHPDKLE	1	18
1242	TVLPTFKGQ	1	18
1243	TWEEIPALD	1	18
1244	TWPLIAADG	1	18
1245	VAATGDGPD	1	18
1246	VDLIKNKHM	1	18
1247	VDNAGAKAG	1	18
1248	VEALSLIYN	1	18
1249	VEDVRLIRE	1	18
1250	VEHPDKLEE	1	18
1251	VGKKFEKDT	1	18
1252	VGVDNAGAK	1	18
1253	VINAASGRQ	1	18
1254	VIWINGDKG	1	18
1255	VLPTFKGQP	1	18
1256	VNGHSMVSV	1	18
1257	VNKDKPLGA	1	18
1258	VNMSELIKI	1	18
1259	VRLIREQHP	1	18
1260	VRTAVINAA	1	18
1261	VTVEHPDKL	1	18
1262	VTVLPTFKG	1	18
1263	VYESEKDED	1	18
1264	WAHDRFGGY	1	18
1265	WAWSNIDTS	1	18
1266	WEEIPALDK	1	18
1267	WINGDKGYN	1	18
1268	WPLIAADGG	1	18
1269	YAQSGLLAE	1	18
1270	YCERQGLSM	1	18
1271	YDIKDVGVD	1	18
1272	YFTWPLIAA	1	18
1273	YLLTDEGLE	1	18
1274	YNGLAEVGK	1	18
1275	YNKDLLPNP	1	18
1276	YPFTWDAVR	1	18
1277	YPIAVEALS	1	18
1278	ADGGYAFKY	1	17
1279	ADTDYSIAE	1	17
1280	AFWYAVRTA	1	17
1281	ALKSYEEEL	1	17
1282	AVALKSYEE	1	17
1283	AVRYNGKLI	1	17
1284	DAVRYNGKL	1	17
1285	DTDYSIAEA	1	17
1286	DYSIAEAAF	1	17
1287	ESEKDEDGF	1	17
1288	FTWDAVRYN	1	17
1289	FWYAVRTAV	1	17
1290	GAVALKSYE	1	17
1291	HMNADTDYS	1	17
1292	IPQMSAFWY	1	17
1293	KHMNADTDY	1	17
1294	KSYEEELAK	1	17
1295	LGAVALKSY	1	17
1296	LKSYEEELA	1	17
1297	MNADTDYSI	1	17
1298	MSAFWYAVR	1	17
1299	MSELIKIIR	1	17
1300	NADTDYSIA	1	17
1301	NYGVTVLPT	1	17
1302	PFTWDAVRY	1	17
1303	PQMSAFWYA	1	17
1304	QMSAFWYAV	1	17
1305	RRRLQLNAN	1	17
1306	RYNGKLIAY	1	17
1307	SAFWYAVRT	1	17
1308	SYEEELAKD	1	17
1309	TDYSIAEAA	1	17
1310	TWDAVRYNG	1	17
1311	VALKSYEEE	1	17
1312	VAVREAGAL	1	17
1313	VNYGVTVLP	1	17
1314	VRYNGKLIA	1	17
1315	WDAVRYNGK	1	17
1316	WYAVRTAVI	1	17
1317	YAVRTAVIN	1	17
1318	YEEELAKDP	1	17
1319	YESEKDEDG	1	17
1320	YGVTVLPTF	1	17
1321	YNGKLIAYP	1	17
1322	YSIAEAAFN	1	17
1323	EGEKIRKKY	1	16
1324	EKIRKKYPD	1	16
1325	ELIKIIRRR	1	16
1326	GEKIRKKYP	1	16
1327	IETPGLAIP	1	16
1328	IKIIRRRLQ	1	16
1329	IRKKYPDRV	1	16
1330	IRRRLQLNA	1	16
1331	KIRKKYPDR	1	16
1332	LIKIIRRRL	1	16
1333	LLLLLLLVT	1	16
1334	LLLLLLPPR	1	16
1335	RKKYPDRVP	1	16
1336	SELIKIIRR	1	16
1337	AAAAASATS	1	15
1338	DALFFFVNN	1	15
1339	EDALFFFVN	1	15
1340	EEPEEEDDS	1	15
1341	HSLRTGLSA	1	15
1342	KYLVPSDLT	1	15
1343	LLLLLLLPS	1	15
1344	LVLVSLVLL	1	15
1345	NLVDMERKN	1	15
1346	PPPSGGPGP	1	15
1347	PRPPPPPPP	1	15
1348	PTSATMGQL	1	15
1349	TSATMGQLY	1	15
1350	VYASQETFG	1	15
1351	ATARRLARG	1	14
1352	DLTVGQFYF	1	14
1353	EKPKEGVKT	1	14
1354	IPPTSATMG	1	14
1355	KKYPDRVPV	1	14
1356	KPKEGVKTE	1	14
1357	LIRKRIHLR	1	14
1358	LTVGQFYFL	1	14
1359	LVPSDLTVG	1	14
1360	PKEGVKTEN	1	14
1361	PPTSATMGQ	1	14
1362	PSDLTVGQF	1	14
1363	RTGHHHHHH	1	14
1364	SDLTVGQFY	1	14
1365	TVGQFYFLI	1	14
1366	VGQFYFLIR	1	14
1367	VPSDLTVGQ	1	14
1368	YLVPSDLTV	1	14
1369	AKQPPVPPP	1	13
1370	FLIRKRIHL	1	13
1371	FYFLIRKRI	1	13
1372	GAVRKIRSL	1	13
1373	GQFYFLIRK	1	13
1374	IVEKAPKAR	1	13
1375	KGGGGGGGG	1	12
1376	PPPPGGPPD	1	13
1377	PPRPPPPPP	1	13
1378	QFYFLIRKR	1	13
1379	SQQTPVPPP	1	13
1380	VPPPRKKRI	1	13
1381	YFLIRKRIH	1	13
1382	ALITQQDLA	1	12
1383	DRASSGDDA	1	12
1384	HHHHHHHGS	1	12
1385	LLLATLVGL	1	12
1386	PAPAPEPEP	1	12
1387	PRGSHHHHH	1	12
1388	SRRRSRSRS	1	12
1389	TRTGHHHHH	1	12
1390	VIVEKAPKA	1	12
1391	ASTTPASTT	1	11
1392	EGIPPQQQR	1	11
1393	GGASGRSTP	1	11
1394	GIPPQQQRL	1	11
1395	GKPIPNPLL	1	11
1396	GVASAASAG	1	11
1397	HHHHHHGSG	1	11
1398	IPNPLLGLD	1	11
1399	IPPQQQRLI	1	11
1400	KEGIPPQQQ	1	11
1401	KPIPNPLLG	1	11
1402	LHGGKDAAS	1	11
1403	LLLPLLAAV	1	11
1404	NPLLGLDST	1	11
1405	PIPNPLLGL	1	11
1406	PLLLGLLLL	1	11
1407	PNPLLGLDS	1	11
1408	PVIVEKAPK	1	11
1409	RVPVIVEKA	1	11
1410	SGGASGRST	1	11
1411	VPVIVEKAP	1	11
1412	AAPLEPAPP	1	10
1413	AEITPDKAF	1	10
1414	AFKYENGKY	1	10
1415	ATAAAAAAG	1	10
1416	AWSNIDTSK	1	10
1417	CLALFRVAV	1	10
1418	DGGYAFKYE	1	10
1419	DIEPTDKVE	1	10
1420	DKAFQDKLY	1	10
1421	DKVERIKER	1	10
1422	DSTRTGHHH	1	10
1423	DTSKVNYGV	1	10
1424	EEEELTLTI	1	10
1425	EEELTLTIL	1	10
1426	EEKEGIPPQ	1	10
1427	EITPDKAFQ	1	10
1428	EKEGIPPQQ	1	10
1429	ENGKYDIKD	1	10
1430	EPTDKVERI	1	10
1431	ERIKERVEE	1	10
1432	ERVEEKEGI	1	10
1433	EVLLEKKGC	1	10
1434	FKYENGKYD	1	10
1435	GGGGSGGGR	1	10
1436	GGYAFKYEN	1	10
1437	GLDSTRTGH	1	10
1438	GLLAEITPD	1	10
1439	GYAFKYENG	1	10
1440	HENLYFQGS	1	10
1441	IDTSKVNYG	1	10
1442	IEPTDKVER	1	10
1443	IKERVEEKE	1	10
1444	IKVKTLTGK	1	10
1445	ISRLLDLVV	1	10
1446	ITPDKAFQD	1	10
1447	KAFQDKLYP	1	10
1448	KEGEKIRKK	1	10
1449	KERVEEKEG	1	10
1450	KKEGEKIRK	1	10
1451	KTLTGKEIE	1	10
1452	KVERIKERV	1	10
1453	KVKTLTGKE	1	10
1454	KVNYGVTVL	1	10
1455	KYENGKYDI	1	10
1456	LAEITPDKA	1	10
1457	LASILSSGP	1	10
1458	LDSTRTGHH	1	10
1459	LGLDSTRTG	1	10
1460	LIKVKTLTG	1	10
1461	LLAEITPDK	1	10
1462	LLGLDSTRT	1	10
1463	LVVMLLLTA	1	10
1464	LYSVGARQK	1	10
1465	MKIEEGKLV	1	10
1466	NGKYDIKDV	1	10
1467	NIDTSKVNY	1	10
1468	NNDHINLKV	1	10
1469	PAVVRQVRR	1	10
1470	PDKAFQDKL	1	10
1471	PLLGLDSTR	1	10
1472	PPQQQRLIY	1	10
1473	PQQQRLIYS	1	10
1474	PTDKVERIK	1	10
1475	PVSPAPTTP	1	10
1476	QEDAARLQA	1	10
1477	QQQRLIYSG	1	10
1478	QQRLIYSGK	1	10
1479	QRLIYSGKQ	1	10
1480	RIKERVEEK	1	10
1481	RKKEGEKIR	1	10
1482	RRGPAVPPA	1	10
1483	RVEEKEGIP	1	10
1484	SGSGPGPSP	1	10
1485	SKVNYGVTV	1	10
1486	SNIDTSKVN	1	10
1487	SSLEHHHHH	1	10
1488	SSSESSAAG	1	10
1489	STRTGHHHH	1	10
1490	SVLPLLLTS	1	10
1491	TDKVERIKE	1	10
1492	TPDKAFQDK	1	10
1493	TSKVNYGVT	1	10
1494	VAAAAPALP	1	10
1495	VEEKEGIPP	1	10
1496	VERIKERVE	1	10
1497	VKTLTGKEI	1	10
1498	VLPLLLTSS	1	10
1499	WSNIDTSKV	1	10
1500	YAFKYENGK	1	10
1501	YENGKYDIK	1	10
1502	AGRTALSIA	1	9
1503	ALFFFVNNT	1	9
1504	APKARVPDL	1	9
1505	DYKDDDDKL	1	9
1506	EIDIEPTDK	1	9
1507	EIEIDIEPT	1	9
1508	EKAPKARVP	1	9
1509	ENNDHINLK	1	9
1510	FFFVNNTIP	1	9
1511	FFVNNTIPP	1	9
1512	FGFSNLFTP	1	9
1513	FVNNTIPPT	1	9
1514	GGGGGGGGW	1	9
1515	GKEIEIDIE	1	9
1516	GPPIIPPPP	1	9
1517	GSPHHRNVY	1	9
1518	GSTAHAAAG	1	9
1519	HLRPEDALF	1	9
1520	IDIEPTDKV	1	9
1521	IEIDIEPTD	1	9
1522	IHLRPEDAL	1	9
1523	KAPKARVPD	1	9
1524	KEIEIDIEP	1	9
1525	KKLEHHHHH	1	9
1526	LFFFVNNTI	1	9
1527	LLLFLSLAD	1	9
1528	LRPEDALFF	1	9
1529	LTGKEIEID	1	9
1530	MLIKVKTLT	1	9
1531	NNTIPPTSA	1	9
1532	NTIPPTSAT	1	9
1533	PEDALFFFV	1	9
1534	PKARVPDLD	1	9
1535	PPIIPPPPP	1	9
1536	RIHLRPEDA	1	9
1537	RKYLVPSDL	1	9
1538	RPEDALFFF	1	9
1539	SATMGQLYE	1	9
1540	SRSHHHHHH	1	9
1541	SVILLDTLL	1	9
1542	TENNDHINL	1	9
1543	TGKEIEIDI	1	9
1544	TIPPTSATM	1	9
1545	TLTGKEIEI	1	9
1546	VEKAPKARV	1	9
1547	VLALLSLSG	1	9
1548	VNNTIPPTS	1	9
1549	ADEKPKEGV	1	8
1550	ARVPDLDKR	1	8
1551	ATLVLAYLM	1	8
1552	ATMGQLYED	1	8
1553	DEKPKEGVK	1	8
1554	DEKTAADYK	1	8
1555	DKLAAALEH	1	8
1556	DLDKRKYLV	1	8
1557	EGKPIPNPL	1	8
1558	EKTAADYKI	1	8
1559	ELEVLAELE	1	8
1560	ETKGIKQDL	1	8
1561	GGSVLHLVL	1	8
1562	GKQMNDEKT	1	8
1563	GLETKGIKQ	1	8
1564	GSRSHHHHH	1	8
1565	HHHHHHHHE	1	8
1566	IRKRIHLRP	1	8
1567	IYSGKQMND	1	8
1568	KARVPDLDK	1	8
1569	KEGVKTENN	1	8
1570	KQMNDEKTA	1	8
1571	KRIHLRPED	1	8
1572	LDKRKYLVP	1	8
1573	LETKGIKQD	1	8
1574	LIYSGKQMN	1	8
1575	LLGADTQGS	1	8
1576	LQAYLEEHA	1	8
1577	MADEKPKEG	1	8
1578	NDEKTAADY	1	8
1579	NVRLVPTGL	1	8
1580	PDLDKRKYL	1	8
1581	PLPSTPAPP	1	8
1582	QAYLEEHAE	1	8
1583	QMNDEKTAA	1	8
1584	RKRIHLRPE	1	8
1585	RLIYSGKQM	1	8
1586	RLQAYLEEH	1	8
1587	RNVRLVPTG	1	8
1588	RSRSAVTLP	1	8
1589	RSRSRRRSR	1	8
1590	RVPDLDKRK	1	8
1591	SGKQMNDEK	1	8
1592	TGPSSPLPA	1	8
1593	TKGIKQDLI	1	8
1594	VAASKVKAD	1	8
1595	VLLCALAAA	1	8
1596	VPDLDKRKY	1	8
1597	VRSLPLLLS	1	8
1598	YSGKQMNDE	1	8
1599	AAAAAGTQG	1	7
1600	AADYKILGG	1	7
1601	AAGITLGMD	1	7
1602	ADHYQQNTP	1	7
1603	ADKQKNGIK	1	7
1604	ADYKILGGS	1	7
1605	AELKQECLA	1	7
1606	AEVKFEGDT	1	7
1607	AGITLGMDE	1	7
1608	AGVETTTSV	1	7
1609	ALSKDPNEK	1	7
1610	AMPEGYVQE	1	7
1611	ARGLETKGI	1	7
1612	ASGRQTVDE	1	7
1613	ATYGKLTLK	1	7
1614	AYLEEHAEE	1	7
1615	CFSRYPDHM	1	7
1616	CLARGLETK	1	7
1617	CTTGKLPVP	1	7
1618	DATYGKLTL	1	7
1619	DDGNYKTRA	1	7
1620	DFFKSAMPE	1	7
1621	DFKEDGNIL	1	7
1622	DGDVNGHKF	1	7
1623	DGNILGHKL	1	7
1624	DGNYKTRAE	1	7
1625	DGPVLLPDN	1	7
1626	DGSVQLADH	1	7
1627	DHMKQHDFF	1	7
1628	DHMVLLEFV	1	7
1629	DHYQQNTPI	1	7
1630	DNHEEDYFL	1	7
1631	DNHYLSTQS	1	7
1632	DPNEKRDHM	1	7
1633	DTLVNRIEL	1	7
1634	DVLGDETEE	1	7
1635	DVNGHKFSV	1	7
1636	DYFLYVAYS	1	7
1637	DYKILGGSV	1	7
1638	ECLARGLET	1	7
1639	EDGNILGHK	1	7
1640	EDGSVQLAD	1	7
1641	EDNHEEDYF	1	7
1642	EDVLGDETE	1	7
1643	EDYFLYVAY	1	7
1644	EEDYFLYVA	1	7
1645	EEHAEEEAN	1	7
1646	EELFTGVVP	1	7
1647	EFVTAAGIT	1	7
1648	EGDATYGKL	1	7
1649	EGDTLVNRI	1	7
1650	EGEGDATYG	1	7
1651	EGVKTENND	1	7
1652	EGYVQERTI	1	7
1653	EHAEEEANE	1	7
1654	EKRDHMVLL	1	7
1655	ELDGDVNGH	1	7
1656	ELFTGVVPI	1	7
1657	ELKGIDFKE	1	7
1658	ELKQECLAR	1	7
1659	ENLYFQGSK	1	7
1660	ERTIFFKDD	1	7
1661	EVKFEGDTL	1	7
1662	EYNYNSHNV	1	7
1663	FEGDTLVNR	1	7
1664	FFKDDGNYK	1	7
1665	FFKSAMPEG	1	7
1666	FICTTGKLP	1	7
1667	FKDDGNYKT	1	7
1668	FKEDGNILG	1	7
1669	FKIRHNIED	1	7
1670	FKSAMPEGY	1	7
1671	FSRYPDHMK	1	7
1672	FSVSGEGEG	1	7
1673	FTGVVPILV	1	7
1674	FVTAAGITL	1	7
1675	GDATYGKLT	1	7
1676	GDGPVLLPD	1	7
1677	GDTLVNRIE	1	7
1678	GDVNGHKFS	1	7
1679	GEELFTGVV	1	7
1680	GEGDATYGK	1	7
1681	GEGEGDATY	1	7
1682	GHKFSVSGE	1	7
1683	GHKLEYNYN	1	7
1684	GIDFKEDGN	1	7
1685	GITLGMDEL	1	7
1686	GKLPVPWPT	1	7
1687	GKLTLKFIC	1	7
1688	GNILGHKLE	1	7
1689	GNYKTRAEV	1	7
1690	GPVLLPDNH	1	7
1691	GQLYEDNHE	1	7
1692	GRQTVDEAL	1	7
1693	GSVQLADHY	1	7
1694	GVKTENNDH	1	7
1695	GVQCFSRYP	1	7
1696	GVVPILVEL	1	7
1697	GYVQERTIF	1	7
1698	HDFFKSAMP	1	7
1699	HEEDYFLYV	1	7
1700	HHHHHHGSS	1	7
1701	HKFSVSGEG	1	7
1702	HKLEYNYNS	1	7
1703	HMKQHDFFK	1	7
1704	HMVLLEFVT	1	7
1705	HNIEDGSVQ	1	7
1706	HYKKYLAKL	1	7
1707	HYLSTQSAL	1	7
1708	HYQQNTPIG	1	7
1709	ICTTGKLPV	1	7
1710	IDFKEDGNI	1	7
1711	IEDGSVQLA	1	7
1712	IELKGIDFK	1	7
1713	IFFKDDGNY	1	7
1714	IGDGPVLLP	1	7
1715	ILGGSVLHL	1	7
1716	ILGHKLEYN	1	7
1717	ILVELDGDV	1	7
1718	IRHNIEDGS	1	7
1719	KDDGNYKTR	1	7
1720	KDPNEKRDH	1	7
1721	KEDGNILGH	1	7
1722	KFEGDTLVN	1	7
1723	KFICTTGKL	1	7
1724	KFSVSGEGE	1	7
1725	KGEELFTGV	1	7
1726	KGIDFKEDG	1	7
1727	KILGGSVLH	1	7
1728	KIRHNIEDG	1	7
1729	KLAELKQEC	1	7
1730	KLEYNYNSH	1	7
1731	KLPVPWPTL	1	7
1732	KLTLKFICT	1	7
1733	KQECLARGL	1	7
1734	KQHDFFKSA	1	7
1735	KRDHMVLLE	1	7
1736	KSAMPEGYV	1	7
1737	KTAADYKIL	1	7
1738	KTENNDHIN	1	7
1739	KTRAEVKFE	1	7
1740	LADHYQQNT	1	7
1741	LAELKQECL	1	7
1742	LARGLETKG	1	7
1743	LDGDVNGHK	1	7
1744	LEEHAEEEA	1	7
1745	LEFVTAAGI	1	7
1746	LEYNYNSHN	1	7
1747	LFTGVVPIL	1	7
1748	LGGSVLHLV	1	7
1749	LGHKLEYNY	1	7
1750	LKFICTTGK	1	7
1751	LKGIDFKED	1	7
1752	LKQECLARG	1	7
1753	LLEFVTAAG	1	7
1754	LLPDNHYLS	1	7
1755	LPDNHYLST	1	7
1756	LPVPWPTLV	1	7
1757	LSKDPNEKR	1	7
1758	LSTQSALSK	1	7
1759	LTLKFICTT	1	7
1760	LTVVAVTIG	1	7
1761	LVELDGDVN	1	7
1762	LVNRIELKG	1	7
1763	LVVAQLLLV	1	7
1764	LYEDNHEED	1	7
1765	MGQLYEDNH	1	7
1766	MKQHDFFKS	1	7
1767	MNDEKTAAD	1	7
1768	MPEGYVQER	1	7
1769	MVLLEFVTA	1	7
1770	NEKRDHMVL	1	7
1771	NFKIRHNIE	1	7
1772	NGHKFSVSG	1	7
1773	NHEEDYFLY	1	7
1774	NHYLSTQSA	1	7
1775	NIEDGSVQL	1	7
1776	NILGHKLEY	1	7
1777	NRIELKGID	1	7
1778	NTPIGDGPV	1	7
1779	NYKTRAEVK	1	7
1780	NYNSHNVYI	1	7
1781	PDHMKQHDF	1	7
1782	PDNHYLSTQ	1	7
1783	PEGYVQERT	1	7
1784	PIGDGPVLL	1	7
1785	PILVELDGD	1	7
1786	PNEKRDHMV	1	7
1787	PPPRPPPPP	1	7
1788	PVLLPDNHY	1	7
1789	PVPWPTLVT	1	7
1790	PWPTLVTTL	1	7
1791	QCFSRYPDH	1	7
1792	QECLARGLE	1	7
1793	QERTIFFKD	1	7
1794	QHDFFKSAM	1	7
1795	QLADHYQQN	1	7
1796	QLYEDNHEE	1	7
1797	QNTPIGDGP	1	7
1798	QQNTPIGDG	1	7
1799	QSALSKDPN	1	7
1800	QSTGGSADL	1	7
1801	RAEVKFEGD	1	7
1802	RDHMVLLEF	1	7
1803	RGLETKGIK	1	7
1804	RGPRDSIIL	1	7
1805	RHNIEDGSV	1	7
1806	RIELKGIDF	1	7
1807	RTIFFKDDG	1	7
1808	RYLLLGLLL	1	7
1809	RYPDHMKQH	1	7
1810	SALSKDPNE	1	7
1811	SAMPEGYVQ	1	7
1812	SGEGEGDAT	1	7
1813	SGRQTVDEA	1	7
1814	SKDPNEKRD	1	7
1815	SKGEELFTG	1	7
1816	SPRGSRPRG	1	7
1817	SRSRSRSKG	1	7
1818	SRYPDHMKQ	1	7
1819	STQSALSKD	1	7
1820	SVQLADHYQ	1	7
1821	SVSGEGEGD	1	7
1822	TAADYKILG	1	7
1823	TAAGITLGM	1	7
1824	TGKLPVPWP	1	7
1825	TGVVPILVE	1	7
1826	TIFFKDDGN	1	7
1827	TLKFICTTG	1	7
1828	TLVNRIELK	1	7
1829	TMGQLYEDN	1	7
1830	TPIGDGPVL	1	7
1831	TQSALSKDP	1	7
1832	TRAEVKFEG	1	7
1833	TTGKLPVPW	1	7
1834	TYGKLTLKF	1	7
1835	VAETGSGKT	1	7
1836	VDKLAAALE	1	7
1837	VELDGDVNG	1	7
1838	VKFEGDTLV	1	7
1839	VKTENNDHI	1	7
1840	VLGDETEEE	1	7
1841	VLLEFVTAA	1	7
1842	VLLPDNHYL	1	7
1843	VNGHKFSVS	1	7
1844	VNRIELKGI	1	7
1845	VPILVELDG	1	7
1846	VPWPTLVTT	1	7
1847	VQCFSRYPD	1	7
1848	VQERTIFFK	1	7
1849	VQLADHYQQ	1	7
1850	VSGEGEGDA	1	7
1851	VSKGEELFT	1	7
1852	VTAAGITLG	1	7
1853	VVPILVELD	1	7
1854	YEDNHEEDY	1	7
1855	YFLYVAYSD	1	7
1856	YGKLTLKFI	1	7
1857	YKILGGSVL	1	7
1858	YKTRAEVKF	1	7
1859	YLEEHAEEE	1	7
1860	YLSTQSALS	1	7
1861	YNYNSHNVY	1	7
1862	YPDHMKQHD	1	7
1863	YQQNTPIGD	1	7
1864	YVQERTIFF	1	7
1865	AAAAAGAGS	1	6
1866	AEEEANEED	1	6
1867	AENELSRSV	1	6
1868	ANEEDVLGD	1	6
1869	APAVAAPAA	1	6
1870	DEALKDAQT	1	6
1871	EANEEDVLG	1	6
1872	EEANEEDVL	1	6
1873	EEDVLGDET	1	6
1874	EEEANEEDV	1	6
1875	ELSRSVNEF	1	6
1876	ENELSRSVN	1	6
1877	EVKTRASTV	1	6
1878	FLYVAYSDE	1	6
1879	GEEVGGVLE	1	6
1880	GSGKSTQVP	1	6
1881	GSVLHLVLA	1	6
1882	GTTVTVTSA	1	6
1883	HAEEEANEE	1	6
1884	HLVLALRGG	1	6
1885	ISYANVTGP	1	6
1886	KTAAIVNSI	1	6
1887	LGDETEEEE	1	6
1888	LHLVLALRG	1	6
1889	LHPPPPPPP	1	6
1890	LKAWGGKKE	1	6
1891	LLLLLAGVG	1	6
1892	LLLVVALPR	1	6
1893	LSRSVNEFL	1	6
1894	LYVAYSDES	1	6
1895	NAYGITPLF	1	6
1896	NEEDVLGDE	1	6
1897	NELSRSVNE	1	6
1898	PLLLLLLAS	1	6
1899	PWPLLLLLL	1	6
1900	QLRQWGAGL	1	6
1901	QTVDEALKD	1	6
1902	RQTVDEALK	1	6
1903	RRRRRSRSR	1	6
1904	RSRRRSRSR	1	6
1905	RSVNEFLSK	1	6
1906	SATASSEPA	1	6
1907	SELRCPTDC	1	6
1908	SRSRRRSRS	1	6
1909	SRSVNEFLS	1	6
1910	SVLHLVLAL	1	6
1911	SVNEFLSKL	1	6
1912	TGSGKSTQV	1	6
1913	TVDEALKDA	1	6
1914	VDEALKDAQ	1	6
1915	VKTRASTVS	1	6
1916	VLHLVLALR	1	6
1917	VLLLLLLLV	1	6
1918	VNEFLSKLQ	1	6
1919	AAAAAAAQG	1	5
1920	AASKPNSTV	1	5
1921	AASLSKTKS	1	5
1922	AEAAGRRVS	1	5
1923	ASKPNSTVP	1	5
1924	CHHCTSPAL	1	5
1925	CTSPALGED	1	5
1926	DELNPFHVL	1	5
1927	DPLTDEEDE	1	5
1928	DPRSPGRHR	1	5
1929	DTREGGRRD	1	5
1930	EAKPKRRKK	1	5
1931	EATASDVEL	1	5
1932	EDELNPFHV	1	5
1933	EDTREGGRR	1	5
1934	EGGRRDPRS	1	5
1935	ELNPFHVLG	1	5
1936	ELQPITGIK	1	5
1937	FCHHCTSPA	1	5
1938	FHVLGVEAT	1	5
1939	GAAVAAAAA	1	5
1940	GAPPFLASS	1	5
1941	GEAKPKRRK	1	5
1942	GGGSGGGRR	1	5
1943	GGRRDPRSP	1	5
1944	GPGPSPGTP	1	5
1945	GRRDPRSPG	1	5
1946	GVEATASDV	1	5
1947	HCTSPALGE	1	5
1948	HHCTSPALG	1	5
1949	HVLGVEATA	1	5
1950	IAVGLVPQY	1	5
1951	IPPPPPVEV	1	5
1952	KEDTREGGR	1	5
1953	KGEAKPKRR	1	5
1954	KPNSTVPKG	1	5
1955	LDSVVGSVP	1	5
1956	LGVEATASD	1	5
1957	LISLILLVS	1	5
1958	LNPFHVLGV	1	5
1959	NFCHHCTSP	1	5
1960	NPFHVLGVE	1	5
1961	NSTVPKGEA	1	5
1962	PEDELNPFH	1	5
1963	PERLASYRR	1	5
1964	PFHVLGVEA	1	5
1965	PKGEAKPKR	1	5
1966	PLSPTRAPP	1	5
1967	PNSTVPKGE	1	5
1968	PPGLPSDGD	1	5
1969	PPRALPPVP	1	5
1970	PRSPGRHRL	1	5
1971	QGSIIGVHL	1	5
1972	RDPRSPGRH	1	5
1973	REGGRRDPR	1	5
1974	RESSGSGVE	1	5
1975	RLRLLALLL	1	5
1976	RRDPRSPGR	1	5
1977	RSPGRHRLG	1	5
1978	SKPNSTVPK	1	5
1979	SNFCHHCTS	1	5
1980	SPGRHRLGR	1	5
1981	SSNFCHHCT	1	5
1982	STVPKGEAK	1	5
1983	TREGGRRDP	1	5
1984	TSPALGEDE	1	5
1985	TVPKGEAKP	1	5
1986	VEATASDVE	1	5
1987	VLGVEATAS	1	5
1988	VPKGEAKPK	1	5
1989	VSVPVSEIR	1	5
1990	YKDDDDKLE	1	5
1991	ALLLLAAAA	1	4
1992	ALLLLLLFS	1	4
1993	ALLSTVRGA	1	4
1994	ARRRRRRQA	1	4
1995	DKQKNGIKV	1	4
1996	EEEEAAPAD	1	4
1997	EGRHHHHHH	1	4
1998	EGTIEVEDE	1	4
[truncated: 432 more rows]
